# Supplementary material for: H2S-mediated balance regulation of stomatal and non-stomatal factors responding to drought stress in Chinese cabbage
Source: Hortic Res. 2022 Dec 23;10(3):uhac284. doi: 10.1093/hr/uhac284 (PMC10018781; doi:10.1093/hr/uhac284)
Supplement: Web_Material_uhac284 [file web_material_uhac284.zip]

Archive with 1 entries (1 files):
- Supplementary Figures 12.8.pptx
